# Supplementary material for: A Need for Benzodiazepine Deprescribing in the COVID-19 Pandemic: A Cohort Study
Source: Pharmacy (Basel). 2022 Sep 23;10(5):120. doi: 10.3390/pharmacy10050120 (PMC9611451; doi:10.3390/pharmacy10050120)
Supplement: Supplementary file 1 [file pharmacy-10-00120-s001.zip]

Archive with 1 entries (1 files):
- pharmacy-1889578-supplementary.pdf
